# Supplementary material for: The impact of gender bias in cardiothoracic surgery in Europe: a European Society of Thoracic Surgeons and European Association for Cardio-Thoracic Surgery survey
Source: Eur J Cardiothorac Surg. 2022 Jan 29;61(6):1390–9. doi: 10.1093/ejcts/ezac034 (PMC9746891; doi:10.1093/ejcts/ezac034)
Supplement: ezac034_supplementary_data [file ezac034_supplementary_data.zip]

Archive with 2 entries (2 files):
- FINAL survey version .pdf
- UNMARKED V10RR ESTS EACTS Survey on Gender Bias_22607.jk.docx
